# Supplementary material for: Radiolabeled Vitamins and Nanosystems as Potential Agents in Oncology Theranostics: Developed Approaches and Future Perspectives
Source: J Pers Med. 2026 Jan 5;16(1):36. doi: 10.3390/jpm16010036 (PMC12843425; doi:10.3390/jpm16010036)
Supplement: Supplementary file 1 [file jpm-16-00036-s001.zip]

Archive with 1 entries (1 files):
- jpm-3933679-supplementary.pdf
